# Supplementary material for: Cell-Type-Dependent Recruitment Dynamics of FUS Protein at Laser-Induced DNA Damage Sites
Source: Int J Mol Sci. 2024 Mar 20;25(6):3526. doi: 10.3390/ijms25063526 (PMC10971167; doi:10.3390/ijms25063526)
Supplement: Supplementary file 1 [file ijms-25-03526-s001.zip]

Archive with 1 entries (1 files):
- ijms-2879190-supplementary.pdf
